# Supplementary material for: Prematurity, ventricular septal defect and dysmorphisms are independent predictors of pathogenic copy number variants: a retrospective study on array-CGH results and phenotypical features of 293 children with neurodevelopmental disorders and/or multiple congenital anomalies
Source: Ital J Pediatr. 2018 Mar 9;44:34. doi: 10.1186/s13052-018-0467-z (PMC5845186; doi:10.1186/s13052-018-0467-z)
Supplement: Supplementary file 1 — Table S1. All CNVs of the analyzed sample (323 CNVs). Molecular cytogenetic data of all CNVs detected (type, position, number of genes, inheritance), technical characteristics of microarray performed (platform and resolution) and clinical significance assigned to CNV for the single patient [ampl: amplification, del: deletion, dup: duplication, tetr: tetrasomy, trip: triplication, *: mosaicism, mat: maternal, pat: paternal, NA: not available, P: pathogenic, LB: likely benign, LP: likely pathogenic]. (XLS 95 kb) [file 13052_2018_467_MOESM1_ESM.xls]

## Sheet: Foglio1
Table S1 - All CNVs of the analyzed sample (323 CNVs)
Type	Variant (ISCN, GRCh37/hg19)	Size (Kb)	Genes (number)	Genes within region (n)	Interrupted genes (n)	Disease causing genes (n)	Parental inheritance	Significance	MicroArray Platform	Resolution (Kb)
del	Arr9p21.1 (30,520,898-30,747,639)	227	0	0	0	0	pat	VOUS-LB	Agilent 8X60K	100
dup	Arr4q31.23 (148,541,452-148,709,872)	168	3	1	2	0	NA	VOUS-LP	Agilent 8X60K	130
dup	Arr11p15.1 (17,352,436-17,458,112)	100	4	2	2	2	pat	VOUS-LB	Agilent 8X60K	100
del	ArrXp22.1 (22,960,744-23,093,188)	132	1	1	0	0	NA	VOUS-LB	Agilent 8X60K	100-150
dup	Arr1q32.1 (199,482,031-199,868,255)	390	0	0	0	0	pat	VOUS-LB	Agilent 8X60K	100
dup	ArrYq11.223 (23,607,871-23,986,467)	379	2	2	0	0	pat	VOUS-LB	Agilent 8X60K	100-150
del	Arr2q37.1 (231,233,756-233,000,756)	1767	19	17	2	2	de novo	P	Agilent 244A	8.9
dup	Arr7p14.3 (29,231,988-29,519,922)	288	2	0	2	0	NA	VOUS-LB	Agilent 4X44K	100
del	Arr1p22.1 (94,276,328-94,480,132)	200	4	2	2	2	NA	VOUS-LB	Agilent 8X60K	100
del	Arr1p36.33p36.32 (1,860,742-4,843,523)	2938	29	28	1	6	NA	P	Agilent 8X60K	40
del	Arr15q11.2 (22,784,523-23,179,948)	395	4	4	0	1	mat	P	Agilent 8X60K	100
dup	Arr7q35q36.3 (147,042,936-159,088,636)	12000	79	78	1	14	de novo	P	Agilent 8X60K	100
dup	Arr13q14.2 (49,756,836-49,913,870)	160	4	2	2	0	pat	VOUS-LB	Agilent 8X60K	100
del	Arr1q43q44 (243,581,338-243,880,158)	300	2	0	2	2	de novo	P	Agilent 8X60K	100
del	Arr18q12.3q21.1 (41,981,903-46,457,977)	4500	25	24	1	7	de novo	P	Agilent 8X60K	100
del	Arr16p11.2 (29,673,954-30,198,600)	524	27	25	2	5	de novo	P	Agilent 8X60K	100
dup	Arr17p13.1 (6,482,088-8,047,770)	1560	72	70	2	10	de novo	P	Agilent 8X60K	100-200
del	Arr1p36.33p36.32 (759,762-4,316,967)	3500	75	75	0	12	pat	P	Agilent 8X60K	100
del	Arr1q21.1 (146,564,743-149,224,043)	2700	17	17	0	2	pat	P	Agilent 8x60K	100-150
del	Arr1q34q44 (238,224,350-244,229,143)	6000	17	17	0	6	de novo	P	Technogenetics 8X60K	50-100
del	Arr1q44 (246,350,678-246,493,746)	124	1	0	1	0	NA	VOUS-LB	Agilent 4x180K	40
del	Arr2p21p16.3 (46,264,572-49,981,771)	3700	23	22	1	10	NA	VOUS-LP	NA	41
del	Arr2q12.3 (106,929,057-108,403,393)	1474	2	2	0	0	mat	VOUS-LB	Agilent 8X60K	100
del	Arr12q13.3-14.1 (57,501,187-60,042,855)	2440	35	33	2	8	de novo	VOUS-LP	Agilent 8X60K	100
del	Arr2q13 (110,841,515-111,044,956)	203	2	1	1	1	pat	VOUS-LB	Agilent 4X180K	40
del	Arr2q13 (110,895,981-110,980,401)	87	1	0	1	1	NA	VOUS-LB	Agilent 8X60K	130
del	Arr2q31.1 (172,951,754-174,809,754)	1800	7	5	2	2	de novo	P	Agilent 4X44K	100
del	Arr2q36.1 (221,867,870-222,308,259)	440	1	0	1	0	mat	VOUS-LB	Agilent 8X60K	100
del	Arr2q36.1q37.1 (223,917,004-231,508,750)	7600	31	30	1	9	de novo	P	Agilent 8X60K	100
del	Arr2q37.3 (241,588,596-243,041,364)	1450	24	24	0	4	de novo	P	Agilent 8X60K	100-200
del	Arr3q26.1 (162,725,478-162,983,193)	258	0	0	0	0	mat	VOUS-LB	Agilent 8X60K	100-150
del	Arr3q13.2q13.31 (112,152,600-115,823,379)	3670	26	25	1	1	NA	P	Agilent 4X180K	40
del	Arr4q13.1q21.21 (62,444,446-79,475,662)	17000	100	99	1	11	de novo	P	Agilent 8X60K	100-150
del	Arr4q21.1 (78,638,861-78,875,587)	100	2	1	1	0	pat	VOUS-LB	Agilent 8X60K	100
del	Arr4q25q26 (113,068,250-116,681,232)	3600	12	11	1	2	pat	VOUS-LP	Agilent 8X60K	100-200
del	Arr4q31.21 (144,967,050-145,033,342)	66	2	0	2	2	pat	VOUS-LB	Agilent 8X60K	100-150
del	Arr4q35.2 (189,749,935-189,914,227)	165	0	0	0	0	pat	VOUS-LB	Agilent 8X60K	100
del	Arr5p14.3p14.1 (21,451,717-26,594,000)	5000	4	4	0	0	de novo	VOUS-LP	Agilent 8X60K	100-150
del	Arr6p21.2p21.1 (39,124,448-44,120,999)	5000	76	75	1	13	de novo	VOUS-LP	SNP 6.0	1
del*	Arr6p25.3p25.1 (255,350-7,108,215)	6800	35	34	1	9	de novo	VOUS-LP	Agilent 8X60K	100-150
del	Arr6q26 (162,170,536-162,244,559)	74	1	0	1	1	mat	VOUS-LP	Agilent 8X60K	100
del	Arr7p22.1 (5,561,166-5,864,851)	304	3	3	0	2	de novo	VOUS-LP	Agilent 8X60K	100
del	Arr7p22.3p22.2 (2,397,553-2,845,417)	447	9	7	2	2	de novo	P	Sure Print G3 Human CGH 60K	130
del	Arr7q11.22q11.23 (72,044,007-72,286,210)	242	1	0	1	0	pat	VOUS-LB	Agilent 8X60K	100-150
del	Arr14q12 (27,438,608-27,569,484)	130	0	0	0	0	pat	VOUS-LB	Agilent 4X180K	40
del	Arr7q35 (146,236,230-146,367,408)	130	1	0	1	1	mat	VOUS-LP	Agilent 8X60K	100
del	Arr7q36.1q36.3 (152,261,467-158,909,738)	6800	21	20	1	7	de novo	VOUS-LP	Agilent 8X60K	100
del	Arr7q36.1 (148,144,757-148,293,088)	150	1	0	1	0	pat	VOUS-LB	Agilent 8X60K	100
del	Arr16p11.2 (29,673,954-30,119,759)	446	25	23	2	4	de novo	P	Agilent 8X60K	100-150
del	Arr9p21.1 (30,520,898-30,747,639)	227	0	0	0	0	pat	VOUS-LB	Agilent 8X60K	100-150
del	Arr9q21.11q21.2 (71,035,346-79,366,454)	8300	34	32	2	5	de novo	VOUS-LP	Agilent 8X60K	100-150
del	Arr9q33.1 (119,452,823-119,576,586)	124	2	0	2	1	mat	VOUS-LB	Agilent 8X60K	100
del	Arr10p13 (13,271,604-15,562,740)	2300	18	16	2	4	de novo	VOUS-LP	Agilent 8X60K	100
del	Arr10q26.3 (131,561,314-135,404,523)	3800	30	29	1	1	de novo	VOUS-LP	Agilent 8X60K	100
del	Arr10q26.13q26.3 (125,035,104-135,404,523)	10350	57	57	0	4	de novo	VOUS-LP	Agilent 8X60K	100
del	Arr11q13.2 (66,357,622-68,475,843)	2200	50	49	1	12	de novo	VOUS-LP	Agilent 8X60K	100-150
del	Arr15q11.2 (22,765,628-23,179,948)	414	4	4	0	1	NA	P	Agilent 4X180K	NA
del	Arr15q21.3q22.2 (55,863,886-61,478,034)	5600	29	27	2	4	de novo	P	Agilent 8X60K	100
del	Arr15q24.1q24.2 (73,002,071-75,434,169)	2400	36	35	1	8	de novo	P	Agilent 8X60K	100-150
del	Arr16p11.2 (28,837,450-29,042,118)	205	9	7	2	3	pat	P	Agilent 8X60K	100-200
del	Arr16p13.3 (2,523,464-3,165,111)	640	29	28	1	2	de novo	VOUS-LP	Agilent 8X60K	100
del	Arr15q11.2 (22,698,551-23,260,484)	562	5	5	0	1	pat	P	CytoChip 4X44K	180
del	Arr17p12 (14,090,330-15,442,040)	1300	7	5	2	2	pat	VOUS-LP	Cytochip 4X180K	50
del	ArrXq28 (154,396,791-154,425,825)	30	1	0	1	0	de novo	VOUS-LB	Agilent 4X180K	40
del	Arr17q21.1 (38,131,273-38,345,499)	214	9	7	2	1	de novo	VOUS-LP	Agilent 8X60K	100-150
del	Arr18q11.2 (19,441,030-20,373,590)	932	3	2	1	2	NA	P	Agilent 8X60K	100-200
del	Arr19p13.3 (64,447-721,353)	657	19	18	1	1	de novo	VOUS-LP	CytoChip 4X180K	100
del	Arr21q21.1 (21,230,993-21,534,462)	300	0	0	0	0	pat	VOUS-LB	Agilent 8X60K	100
del	Arr22q11.2 (18,919,528-21,460,595)	2541	43	42	1	11	de novo	P	Agilent 4X180K	90-180
del	Arr22q11.21q11.23 (21,789,913-23,668,051)	1800	21	20	1	1	de novo	P	Microgen Chip 4X180K	40
del	Arr7q11.23 (72,850,531-72,992,468)	141	3	2	1	0	de novo	VOUS-LB	Agilent 8X60K	100
del	ArrXq27.2 (140,353,091-140,557,617)	200	0	0	0	0	mat	VOUS-LB	Agilent 8X60K	100
dup	Arr15q11.2 (22,784,523-23,179,948)	395	4	4	0	1	mat	VOUS-LP	Agilent 8X60K	100
dup	Arr1q21.1 (146,564,753-147,786,706)	1200	9	9	0	2	NA	VOUS-LP	Agilent 8X60K	100
dup	Arr1q21.1 (145,632,334-145,747,269)	115	3	1	2	0	pat	VOUS-LP	Agilent 8X60K	100-150
dup	Arr1q21.3 (154,302,484-154,438,926)	130	2	0	2	1	pat	VOUS-LB	Agilent 8X60K	100
dup	Arr1q41q43 (222,732,707-242,987,737)	20260	125	124	1	26	de novo	P	Agilent 4X44K	100
dup	Arr1q42.13q44 (228,207,099-249,212,668)	21000	154	152	2	24	de novo	P	Agilent 8X60K	100-150
dup	Arr1q43 (240,900,722-241,107,477)	270	1	0	1	0	mat	VOUS-LB	Agilent 8X60K	100-150
dup	Arr1q43 (240,039,421-240,193,524)	150	2	0	2	2	pat	VOUS-LB	Agilent 8X60K	100
dup	Arr2q14.3 (125,058,848-125,952,612)	900	1	0	1	0	mat	VOUS-LB	Agilent 8X60K	100
dup	2q22.3q23.3 (144,908,993-152,278,453)	7369	15	13	2	5	de novo	P	Agilent 8X60K	40
dup	Arr3p26.3 (93,949-1,638,512)	1500	2	2	0	0	mat	VOUS-LB	Agilent 8X60K	100-150
dup	Arr3q26.31 (172,281,099-173,198,195)	917	4	3	1	1	pat	VOUS-LP	Agilent 8X60K	100-150
dup	Arr5p12 (45,645,477-46,100,367)	455	1	0	1	1	mat	VOUS-LB	Agilent 8X60K	100-150
dup	Arr5p12 (45,645,477-46,100,367)	455	1	0	1	1	mat	VOUS-LB	Agilent 8X60K	100-150
dup	Arr5q14.1 (79,254,079-79,379,126)	125	2	1	1	0	pat	VOUS-LB	Agilent 8X60K	100-150
dup	Arr5q21.2 (103,770,041-104,484,323)	700	0	0	0	0	mat	VOUS-LB	Agilent 8X60K	100-150
dup	Arr5q34 (166,695,300-166,997,531)	302	1	0	1	0	NA	VOUS-LB	Agilent 4X180K	40
dup	Arr5q35.2-q35.3 (175,437,647-177,260,101) mosaico	1822	39	39	0	5	de novo	P	Agilent 8X60K	100
dup	Arr7q31.1 (110,767,384-110,980,235)	213	1	0	1	0	NA	VOUS-LB	Agilent 8X60K	130
trip	Arr7q31.1 (110,145,592-110,477,980)	330	1	0	1	0	pat	VOUS-LB	Agilent 8X60K	41.5
dup	Arr7q31.33 (125,875,286-126,199,642)	320	1	0	1	0	pat	VOUS-LP	Agilent 8X60K	100
dup	Arr7q35 (143,425,418-143,952,435)	530	14	13	1	0	mat	VOUS-LB	Agilent 8X60K	100
dup	Arr7q36.1q36.3 (152,261,467-158,909,738)	6800	21	20	1	7	de novo	VOUS-LP	Agilent 8X60K	100-150
dup	Arr7q36.1 (151,832,037-152,008,417)	180	1	0	1	0	pat	VOUS-LB	Agilent 8X60K	100
del	Arr14q32.33qter (105,282,325-107,258,824)	2000	17	17	0	1	de novo	P	Agilent 8X60K	100
dup	Arr8p11.2 (39,581,256-40,489,264)	900	6	4	2	0	pat	VOUS-LB	Agilent 8X60K	100
dup	Arr8p21.2 (24,134,760-24,348,376)	250	3	2	1	0	pat	VOUS-LB	Agilent 8X60K	100
del	Arr16p13.11p12.3 (15,492,317-18,021,461)	2500	11	10	1	4	pat	P	Agilent 8X60K	100-150
del	Arr9p24.3p23 (271,257-12,907,826)	12600	39	38	1	10	de novo	P	Agilent 8X60K	100-150
dup	Arr11q15.5 (196,000-251,000)	55	5	4	1	0	mat	VOUS-LB	Agilent 44B	100
dup	Arr12q21.31 (85,691,396-86,485,552)	794	4	2	2	1	mat	VOUS-LB	Agilent 8X60K	100
dup	Arr12q21.2q21.31 (78,314,446-78,552,025)	237	1	0	1	0	mat	VOUS-LP	Affimetrix Cytoscan HD Array	1
dup	Arr14q11.2q12 (24,453,489-31,784,795)	7300	50	48	2	7	de novo	P	Agilent 8X60K	100-150
dup	Arr15q11.2 (22,784,523-23,085,096)	300	4	3	1	1	pat	VOUS-LP	Agilent 8X60K	100
del	Arr20p12.2 (9,243,926-9,454,441)	210	1	0	1	1	mat	VOUS-LB	Agilent 8X60K	100-150
dup	Arr15q11.2 (22,784,523-23,085,096)	300	4	3	1	1	pat	VOUS-LP	Agilent 8X60K	100
dup	Arr15q11.2q13.1 (23,699,701-28,525,460)	4800	13	12	1	8	mat	P	Agilent 8X60K	100-150
dup	Arr15q13.3 (32,211,551-32,439,084)	323	1	0	1	0	mat	VOUS-LB	Agilent 8X60K	100
dup	Arr15q26.1 (93,541,000-93,805,530)	264	2	1	1	1	pat	VOUS-LB	Agilent 4X180K	40
dup	Arr16p11.2 (29,673,954-30,198,600)	524	27	25	2	5	mat	VOUS-LP	Agilent 8X60K	100
dup	Arr16p11.2 (28,543,104-29,133,735)	591	16	16	0	3	NA	VOUS-LP	Agilent 8X60K	130
dup	Arr16q24.1q24.3 (85,822,182-90,111,408)	4289	56	55	1	22	NA	VOUS-LP	Agilent 8X60K	40
dup	Arr18q11.2 (21,302,069-21,401,404)	99	1	0	1	1	mat	VOUS-LB	Agilent 8X60K	100-150
dup	Arr18q22.2 (68,476,892-68,936,426)	460	0	0	0	0	pat	VOUS-LB	Agilent 8X60K	100
dup	Arr18q22.2 (67,499,389-67,685,336)	240	3	1	2	1	mat	VOUS-LB	Agilent 8X60K	100-180
dup	Arr19p13.2 (7,764,272-7,849,357)	85	4	3	1	1	mat	VOUS-LB	Agilent 8X60K	100
dup	Arr19p13.12 (15,124,588-15,491,798)	319	11	9	2	1	de novo	VOUS-LB	Agilent 4X44K	100
dup	Arr20q13.2q13.33 (53,612,439-62,893,189)	9280	101	100	1	19	de novo	P
dup	Arr21q11.2 (16,004,337-16,137,760)	133	0	0	0	0	mat	VOUS-LB	Agilent 8X60K	100
dup	Arr21q22.12 (37,408,252-37,553,383)	145	4	2	2	0	pat	VOUS-LB	Agilent 8X60K	100
dup	Arr21q22.3 (47,977,112-48,056,450)	79	3	1	2	0	pat	VOUS-LB	Agilent 8X60K	100
dup	Arr22q11.21 (20,754,422-21,440,541)	686	13	12	1	5	mat	VOUS-LP	Agilent 8X60K	100-150
dup	Arr22q11.21 (21,323,161-21,440,514)	120	5	5	0	1	pat	VOUS-LB	Agilent 8X60K	100
dup	Arr22q12.3 (37,165,068-37,328,910)	164	4	2	2	3	pat	VOUS-LB	Agilent 8X60K	100-150
dup	ArrXp11.2 (50,339,390-50,896,664)	557	2	1	1	2	pat	VOUS-LP	Agilent 8X60K	100
dup	ArrXp22.31 (7,269,569-7,806,066)	537	1	0	1	1	mat	VOUS-LP	Agilent 8X60K	100-150
dup	ArrXp22.2 (11,133,072-11,215,120)	82	2	0	2	1	NA	VOUS-LB	Agilent 8X60K	130
dup	ArrXp22.3 (809,809-1,259,140)	450	0	0	0	0	mat	VOUS-LB	Agilent 8X60K	100
dup	ArrXp22.33 (2,066,581-2,343,577)	277	1	0	1	0	mat	VOUS-LB	Agilent 8X60K	100
dup	ArrXp22.31 (6,413,900-8,115,153)	1700	5	5	0	1	pat	P	Agilent 8X60K	100-150
dup	ArrXq11.2 (63,932,104-64,085,715)	154	0	0	0	0	mat	VOUS-LB	Agilent 8X60K	100
dup	ArrXq22.2 (103,220,412-103,288,063)	67	3	2	1	0	mat	VOUS-LB	Agilent 8X60K	100
del	ArrXq27.2 (140,353,091-140,693,366)	340	2	0	2	0	mat	VOUS-LB	Agilent 8X60K	100
dup	ArrX27q.2 (140,938,334-141,200,334)	260	2	1	1	0	pat	VOUS-LB	Agilent 44B	100
dup	ArrXq28 (151,958,591-152,044,084)	85	2	2	0	1	mat	VOUS-LP	CytoChip 4x180K	60
dup	ArrXq28 (153,628,073-153,740,434)	110	11	9	2	3	mat	VOUS-LP	Agilent 8X60K	100
dup	ArrXq28 (153,227,239-153,877,929)	600	26	25	1	11	mat	P	Agilent 8X60K	100-150
dup	ArrXq28 (153,706,398-153,780,138)	74	6	4	2	2	pat	VOUS-LB	Agilent 8X60K	100
dup	ArrXq28 (153,706,398-153,780,138)	74	6	4	2	2	pat	VOUS-LB	Agilent 8X60K	100
dup	ArrYp11.32 (1,785,494-2,070,576)	285	0	0	0	0	pat	VOUS-LB	Agilent 8X60K	40
tetr	Arr18p11.32p11.21 (14,316-14,928,854)	15000	64	64	0	10	NA	P	Agilent 8X60K	100
tetr	Arr4p16.7 (7,880,957-8,146,008)	260	2	0	2	0	pat	VOUS-LB	Agilent 8X60K	100
del	Arr1p31.1 (70,508,127-70,890,087)	382	6	4	2	1	de novo	VOUS-LB	Agilent 8X60K	100
del	Arr3q26.1 (162,725,478-163,133,515)	408	0	0	0	0	mat	VOUS-LB	Agilent 8X60K	100
del	Arr14q11.2 (21,161,962-21,162,335)	370	2	0	2	1	mat	VOUS-LB	Agilent 8X60K	100
dup	ArrXq22.2 (103,220,412-103,288,063)	67	3	2	1	0	mat	VOUS-LB	Agilent 8X60K	100
del	Arr17p11.2 (16,882,483-20,193,310)	3370	47	46	1	7	NA	P	Agilent 8X60K	40
del	Arr2q22.2 (142,567,937-142,843,839)	280	1	0	1	0	mat	VOUS-LB	Agilent 8X60K	100
trip*	Arr13q11q12.11 (19,296,544-22,588,550)	3300	21	21	0	4	de novo	P	Agilent 4X180K	40
del	Arr13q34 (112,867,388-114,146,704)	1200	14	13	1	3	mat	VOUS-LP	Nimblgen 135K	1935-10-01
trip	ArrYp11.2 (6,628,691-6,742,929)	114	1	1	0	0	pat	VOUS-LB	Agilent 8X60K	100
dup	Arr16p13.2 (8,868,297-8,913,869)	45	3	1	2	2	mat	VOUS-LP	Agilent 244A	30
del	Arr1q44 (244,918,377-245,440,377)	522	5	4	1	1	de novo	P	Agilent 8X60K	80
del	Arr2p14 (64,683,510-65,789,953)	1100	8	7	1	1	de novo	VOUS-LP	Agilent 8X60K	130
del	Arr19q13.42q13.43 (55,401,680-56,388,401)	987	48	46	2	5	de novo	P	Agilent 8X60K	100-150
del	Arr15q13.3q14 (31,014,508-31,510,863)	1500	4	4	0	2	NA	P	Agilent 8X60K	100-150
del	Arr9q34.3 (140,378,700-141,008,915)	630	7	5	2	2	de novo	P	Agilent 8X60K	100
del	Arr7q11.23q21.11 (74,481,481-78,636,541)	4200	29	27	2	4	de novo	P	Agilent 8X60K	100-150
del	Arr22q13.31q13.33 (42,574,476-49,525,130)	7000	50	49	1	6	de novo	P	Agilent 44BX4	75
del	Arr11q25qter (131,012,790-134,946,516)	3900	12	12	0	3	de novo	P	Agilent 44B	100
dup	ArrXq28 (153,238,318-153,406,374)	167	3	2	1	1	de novo	P	NA	NA
dup	ArrXq28 (152,546,806-153,726,806)	1180	43	43	0	18	mat	P	Agilent 44K	75
del	Arr16p12.2p11.2 (21,382,000-28,949,000)	7500	65	64	1	14	de novo	P	Agilent 4X44K	100
del	Arr2p22.3 (35,302,936-35,542,896)	240	0	0	0	0	pat	VOUS-LB	Agilent 8x60K	100
dup	Arr19p13.2 (6,908,670-7,083,781)	175	6	4	2	0	mat	VOUS-LB	Agilent 8X60K	100
del	Arr22q11.21 (18,919,942-21,440,514)	2500	43	42	1	12	NA	P	Agilent 8X60K	100
del	Arr22q11.21 (18,919,942-21,440,514)	2500	43	42	1	12	NA	P	Agilent 8X60K	100
del	Arr22q13.31q13.33 (46,671,228-51,178,264)	4500	42	40	2	10	de novo	P	Agilent 8X60K	100-200
del	Arr1q21.1 (145,632,334-145,747,269)	115	3	1	2	0	mat	VOUS-LB	Agilent 8X60K	100
del	Arr7q31.1q31.33 (113,885,474-126,499,845)	12600	40	38	2	10	NA	VOUS-LP	Agilent 8X60K	100
del	Arr1q21.1q21.2 (146,564,753-147,786,706)	1200	9	9	0	2	pat	VOUS-LP	Agilent 8X60K	100
del	Arr2q34 (214,951,504-215,051,057)	100	1	0	1	0	de novo	VOUS-LB	Agilent 8X60K	100
del	Arr11q21q22.3 (95,675,329-103,270,554)	7600	26	25	1	8	de novo	VOUS-LP	Agilent 4X180K	100
del	Arr12p13.2 (10,856,873-11,175,229)	300	13	12	1	0	NA	VOUS-LB	Agilent 8X60K	100
del	Arr17q21.31 (41,178,955-41,197,438)	18	2	0	2	1	pat	VOUS-LB	Agilent 8X60K	100
dup	Arr15q26.3 (102,044,450-102,310,654)	270	5	5	0	3	pat	VOUS-LB	Agilent 8X60K	100
del	Arr16p11.2 (29,673,954-30,198,600)	530	27	26	1	5	de novo	P	Agilent 8X60K	100
dup	Arr7q36.1 (149,957,386-150,390,692)	433	11	9	2	0	pat	VOUS-LB	Agilent 8X60K	100
del	Arr22q11.2q11.22 (19,433,551-20,747,829)	1300	22	21	1	5	de novo	P	SNP 250K	12
del	Arr7q21.13q21.3 (89,831,774-96,116,907)	6300	40	38	2	11	de novo	P	NA	NA
dup	Arr20p11.23 (20,681,141-20,830,487)	149	1	0	1	0	mat	VOUS-LB	Agilent 4X180K	40
del	Arr6q24.1 (142,401,965-142,490,774)	90	2	0	2	0	mat	VOUS-LB	Agilent 8X60K	100
dup	Arr1p13.2 (113,483,128-113,825,173)	340	2	1	1	2	mat	VOUS-LB	Agilent 8X60K	100
dup	Arr1p31.1 (74,902,132-75,091,432)	189	3	1	2	1	pat	VOUS-LB	Agilent 4X180K	40
dup	Arr1p32.3 (55,134,060-55,252,418)	120	4	2	2	0	pat	VOUS-LB	Agilent 8X60K	100
dup	Arr8q24.3 (142,840,194-146,261,606)	3421	87	87	0	13	de novo	P	Agilent 4X180K	13
dup	Arr15q23 (70,344,095-70,513,991)	170	1	0	1	0	mat	VOUS-LB	Agilent 8X60K	100
del	Arr16p11.2 (29,673,954-30,198,600)	524	27	26	1	5	de novo	VOUS-LP	Agilent 8X60K	100
dup	Arr1p36.31 (5,491,640-6,031,125)	540	1	0	1	1	pat	VOUS-LB	Agilent 8X60K	100
dup	Arr12q21.2q21.31 (78,314,446-78,552,025)	237	1	0	1	0	mat	VOUS-LP	SNP 6.0	1
dup	Arr12q21.2q21.31 (78,314,446-78,552,025)	237	1	0	1	0	mat	VOUS-LP	Agilent 8X60K	100
dup	Arr13q14.11 (44,245,651-44,374,560)	130	1	0	1	0	mat	VOUS-LB	Agilent 8X60K	100
dup	Arr5q14.1 (78,367,921-78,752,913)	385	5	3	2	1	NA	VOUS-LB	Agilent 8X60K	40
dup	Arr2p23.3 (25,105,430-25,174,296)	68.8	2	0	2	0	pat	VOUS-LB	Agilent 4x180K	40
del	Arr10q21.3 (66,059,994-66,589,994)	530	0	0	0	0	mat	VOUS-LB	Agilent 244A	20
dup	Arr4q22.1 (93,359,924-93,621,545)	260	1	0	1	1	de novo	VOUS-LB	Agilent 8X60K	100
del	Arr10p15.1p12.33 (5,200,000-18,269,994)	13100	67	66	1	11	de novo	P	Agilent 244A	20
del	Arr4p16.3p15.31 (143,413-18,201,253)	18000	139	138	1	27	de novo	P	Agilent 8X60K	100
dup	Arr1q44 (246,350,678-246,493,746)	170	1	0	1	0	pat	VOUS-LB	Agilent 8X60K	100
del	ArrXp22.33p11.21 (61,091-58,051,765)	58000	327	327	0	84	de novo	P	Agilent 8X60K	100
del	Arr10q21.1 (58,421,435-58,844,796)	423	0	0	0	0	pat	VOUS-LB	Agilent 8X60K	100
del	Arr18p11.32 (304,153-376,355)	72	1	0	1	0	pat	VOUS-LB	Agilent 4X180K	40
dup	Arr17q25.1 (69,475,077-70,098,480)	623	0	0	0	0	NA	VOUS-LB	Agilent 44BX4	75
del	Arr8p23.1 (8,145,180-10,965,180)	2820	12	11	1	1	de novo	P	Agilent 44B	75
del	Arr4p16.3p16.1 (81,522-7,017,757)	6936	76	73	3	18	de novo	P	Agilent 8X60K	100
dup	Arr1p31.1 (83,288,412-84,890,412)	1600	4	4	0	0	de novo	P	Agilent 8X60K	60
del	ArrXq25 (124,439,330-128,678,923)	4200	6	5	1	1	NA	P	Agilent 8X60K	80
dup	ArrXp11.3p11.1 (43,041,056-57,987,275)	15000	159	159	0	40	NA	P	Agilent 4X180K	40
dup	Arr3q21.1 (122,978,389-123,240,380)	261	3	1	2	1	NA	VOUS-LB	Agilent 4X180K	40
del	Arr13q12.13 (26,026,537-27,005,678)	979	4	3	1	2	mat	VOUS-LB	Agilent 4X180K	40
dup	Arr22q11.23 (24,312,519-24,557,125)	244	5	3	2	0	pat	VOUS-LP	Agilent 44B	75
tetr	Arr4q31.21 (144,842,588-145,033,342)	190	2	1	1	2	mat	VOUS-LB	Agilent 8X60K	100
							pat
dup	Arr5q23.1 (120,951,188-120,991,141)	39	0	0	0	0	pat	VOUS-LB	Agilent 4X180K	40
del	ArrXq22.1 (101,751,021-102,097,944)	346	5	5	0	0	de novo	VOUS-LP	Agilent 4X44K	150-250
del	Arr10q26.2q26.3 (129,137,010-135,404,119)	6267	36	35	1	2	de novo	P	Agilent 44B	75
dup	Arr10q26.2q26.3 (129,137,010-135,404,119)	6267	36	35	1	2	de novo	P	Agilent 44B	75
dup	Arr4p16.1 (9,958,628-10,252,290)	293	2	1	1	1	pat	VOUS-LB	Agilent 8X60K	100
del	Arr14q32.2q32.31 (101,316,008-101,446,311)	130	1	1	0	0	mat	P	Agilent 4X180K	40
del	Arr7q35 (145,893,067-146,016,067)	123	1	0	1	1	mat	VOUS-LP	Agilent 4X180K	40
dup	Arr2p11.23q13.2 (27,759,733-49,334,733)	21000	86	84	2	18	NA	VOUS-LP	Agilent 244K	20
del	Arr1q21.1 (143,721,555-149,699,390)	5900	49	49	0	5	pat	P	Agilent 4X44K	180
dup	Arr19q13.33 (49,053,501-49,313,009)	260	15	14	1	2	mat	VOUS-LB	Agilent 8X60K	100
dup	Arr6q22.31 (123,539,625-124,280,442)	740	2	0	2	1	pat	VOUS-LB	Agilent 8X60K	100
del	Arr20p12.1 (14,304,423-14,944,214)	640	2	1	1	1	pat	VOUS-LB	Agilent 8X60K	100
del	Arr3q26.32 (178,284,306-178,560,818)	277	1	0	1	0	pat	VOUS-LB	Agilent 8X60K	100-150
dup	Arr4q32.1 (155,627,657-159,502,724)	3875	14	14	0	3	NA	VOUS-LB	Agilent 8X60K	40
dup	Arr12q24.11 (110,771,029-110,906,118)	135	4	2	2	1	pat	VOUS-LB	Agilent 8X60K	100
del	Arr9p24.3p23 (271,257-12,048,612)	12000	37	36	1	9	de novo	P	Agilent 8X60K	100
dup	Arr16p13.3 (106,271-333,799)	200	14	12	2	2	pat	VOUS-LB	Agilent 8X60K	100
dup	Arr18p11.31p11.23 (6,932,211-8,113,648)	1100	3	2	1	1	NA	VOUS-LB	Agilent 4x180K	40
del	Arr7q31.33 (125,610,054-125,613,566)	65	0	0	0	0	mat	VOUS-LB	Agilent 8X60K	100
dup	ArrXp22.31 (7,584,633-8,115,153)	530	2	2	0	0	mat	VOUS-LB	Agilent 8X60K	100
dup	Arr14q24.3q32.33 (78,608,852-107,240,869)	28600	155	155	0	27	de novo	VOUS-LP	Agilent 8X60K	100-200
del	Arr11q25 (133,101,226-134,728,420)	1600	11	10	1	3	NA	VOUS-LP	Agilent 4X180K	40
dup	Arr18p11.31p11.22 (6,915,114-8,682,642)	1800	5	4	1	1	mat	VOUS-LB	Sure Print G3 Human CGH 60K	130
dup	Arr21q22.3 (44,484,459-48,067,924)	3600	59	57	2	13	de novo	VOUS-LP	Agilent 8X60K	100
del	Arr14q31.3 (86,801,516-89,787,223)	3000	9	8	1	3	de novo	VOUS-LP	Agilent 8X60K	100
del	Arr16q24.3 (88,675,438-89,079,406)	403	16	15	1	6	de novo	VOUS-LP	CytoChip 4X44K	180
del	ArrXp22.31 (6,456,777-8,119,329)	1663	4	4	0	1	mat	P	Agilent 4X180K	90-180
dup	ArrXp11.4 (40,380,579-40,493,289)	112	3	2	1	1	mat	VOUS-LB	Microgen Chip 4X180K	40
dup	Arr1p21.1 (103,540,241-104,124,994)	585	3	1	2	1	mat	VOUS-LB	Agilent 8X60K	100
dup	Arr15q13.3 (32,021,733-32,510,863)	489	2	1	1	0	pat	VOUS-LP	Agilent 8X60K	100-150
dup	Arr1q43 (242,223,230-242,512,964)	290	1	0	1	0	mat	VOUS-LB	Agilent 8X60K	100-150
dup	Arr5q14.1 (80,649,310-80,899,450)	250	2	0	2	0	pat	VOUS-LB	Agilent 8X60K	100-150
dup	Arr9q34.2 (137,321,363-137,619,429)	300	2	0	2	1	mat	VOUS-LB	Agilent 8X60K	100
del	Arr21q22.3 (44,484,459-48,067,924)	3600	59	57	2	13	de novo	VOUS-LP	Agilent 8X60K	100-150
dup	Arr19q11q12 (28,272,497-28,740,894)	470	0	0	0	0	pat	VOUS-LB	Agilent 8X60K	100
dup	Arr7q36.1q36.3 (149,608,673-159,088,636)	9500	61	61	0	12	de novo	VOUS-LP	Agilent 8X60K	100
del	Arr9p24.1 (6,055,497-6,330,726)	275	2	1	1	0	mat	VOUS-LB	Agilent 8X60K	100
dup	Arr8q11.21 (47,948,697-48,547,173)	599	1	0	1	0	mat	VOUS-LB	Agilent 8X60K	100-150
del	Arr11q24.3q25 (128,680,970-134,868,407)	6200	28	27	1	6	de novo	P	Agilent 8X60K	100-150
tetr	Arr12q21.2q21.31 (78,557,384-86,034,033)	7463	18	17	1	4	mat	VOUS-LP	Affimetrix Cytoscan HD Array	1
dup	Arr3q13.2 (106,774,616-107,379,667)	605	2	1	1	0	mat	VOUS-LB	Agilent 8X60K	100-150
del	Arr7q11.21 (64,691,936-65,070,919)	379	1	1	0	0	NA	VOUS-LB	Agilent 8X60K	130
del	Arr2q22.1 (141,986,555-142,135,606)	149	1	0	1	0	NA	VOUS-LB	Agilent 8X60K	40
dup	Arr1p22.1 (92,241,399-92,730,220)	490	8	6	2	1	pat	VOUS-LB	Agilent 8X60K	100
dup	ArrXp22.2 (15,579,518-15,801,577)	222	3	1	2	0	NA	VOUS-LB	Agilent 8X60K	130
del	Arr2p22.1 (40,208,720-40,319,567)	110	0	0	0	0	pat	VOUS-LB	Agilent 8X60K	100
del	Arr12p13.31 (7,985,489-8,053,460)	68	1	0	1	0	mat	VOUS-LB	Agilent 8X60K	100
dup	Arr6q26 (162,349,416-162,748,347)	399	1	0	1	1	pat	VOUS-LB	Agilent 8X60K	100-150
dup	Arr3q27.2 (184,869,065-185,124,664)	255	3	1	2	1	mat	VOUS-LB	Agilent 8X60K	100
del	Arr16p13.11 (15,048,751-16,223,052)	1200	11	10	1	2	pat	VOUS-LP	Agilent 8X60K	100-150
del	Arr16q24.3 (89,644,771-89,675,086)	30	1	0	1	0	pat	VOUS-LB	Agilent 8X60K	100
del	Arr16q24.3 (89,644,771-89,675,086)	30	1	0	1	0	pat	VOUS-LB	Agilent 8X60K	100
dup	Arr1p36.32 (2,723,344-3,197,980)	474	2	0	2	1	pat	VOUS-LB	Agilent 8X60K	100
dup	Arr7p21.1 (16,877,677-17,748,786)	870	2	2	0	0	pat	VOUS-LB	Agilent 8X60K	100
dup	ArrXp22.31 (7,584,633-8,115,153)	530	2	2	0	0	mat	VOUS-LP	Agilent 8X60K	100
del	Arr9q31.1 (103,904,156-103,995,365)	90	1	0	1	0	pat	VOUS-LB	Agilent 8X60K	100
dup*	Arr13q12.11q12.3 (22,617,211-31,955,213)	9300	48	48	0	12	de novo	P	Agilent 4X180K	40
del	Arr4q35.2 (190,627,524-190,896,864)	269	1	1	0	0	pat	VOUS-LB	Nimblgen 135K	1935-10-01
del	Arr4q31.21q31.22 (144,967,050-145,033,342)	66	2	0	2	2	mat	VOUS-LB	Agilent 8X60K	100
del	Arr15q11.2 (22,784,523-23,179,948)	395	4	4	0	1	de novo	VOUS-LB	Agilent 8X60K	130
dup	Arr10q26.13q26.3 (125,920,624-135,404,523)	9500	54	54	0	5	de novo	P	Agilent 8X60K	100
del	Arr15q11.1q11.2 (20,481,703-23,179,948)	2700	10	10	0	1	mat	VOUS-LP	Agilent 8X60K	100-150
dup	Arr6q14.1 (80,366,281-80,412,281)	46	1	0	1	0	mat	VOUS-LB	Agilent 44B	100
dup	ArrXq28 (154,120,538-154,841,596)	721	13	11	2	4	de novo	VOUS-LP	NA	NA
dup	Arr11p15.1 (18,346,614-19,905,923)	1500	16	14	2	3	mat	VOUS-LB	Agilent 8x60K	100
del	Arr16p11.2 (29,673,954-30,198,600)	525	27	26	1	5	de novo	VOUS-LP	Agilent 8X60K	100-200
dup	Arr17p11.2 (19,200,711-19,373,858)	170	5	4	1	1	pat	VOUS-LB	Agilent 8X60K	100
del	Arr12q23.1 (99,984,484-100,127,855)	140	2	1	1	0	mat	VOUS-LB	Agilent 8X60K	100
del	Arr12q24.33 (132,124,390-133,779,076)	1655	24	23	1	4	de novo	P	Agilent 4X180K	13
tetr	Arr15q26.3 (98,685,713-99,057,624)	370	1	0	1	0	pat	VOUS-LB	Agilent 8X60K	100
tetr	Arr12q21.2q21.31 (78,557,384-86,034,033)	7463	18	17	1	4	mat	VOUS-LP	SNP 6.0	1
tetr	Arr12q21.2q21.31 (78,557,384-86,034,033)	7463	18	17	1	4	mat	VOUS-LP	Agilent 8X60K	100
del	Arr3p14.2 (60,193,460-60,555,176)	361	1	0	1	0	pat	VOUS-LB	Agilent 4x180K	40
dup	Arr4p15.31p15.1 (18,391,423-31,576,101)	13000	22	22	0	3	de novo	P	Agilent 8X60K	100
dup	Arr1q44 (247,136,811-247,226,349)	90	2	0	2	0	pat	VOUS-LB	Agilent 8X60K	100
dup	ArrXq11.1q28 (61,931,689-155,232,907)	93000	486	485	1	115	de novo	P	Agilent 8X60K	100
del	Arr8p23.1p22 (12,531,258-13,511,258)	980	4	4	0	1	de novo	P	Agilent 44B	75
dup	Arr3q29 (194,913,509-196,355,883)	1442	18	17	1	3	de novo	VOUS-LP	Agilent 8X60K	100
dup	Arr17p13.3 (1-768,138)	768	10	9	1	1	NA	VOUS-LP	Agilent 8X60K	80
del	Arr17q12 (33,693,619-33,763,283)	70	3	1	2	0	mat	VOUS-LB	Agilent 4X180K	40
dup	Arr16p13.3 (96,000-1,573,999)	1478	66	65	1	11	de novo	P	Agilent 44B	75
del	Arr16p13.3 (96,000-1,573,999)	1478	66	65	1	11	de novo	P	Agilent 44B	75
dup	Arr2q14.3 (125,622,900-125,695,383)	72	0	0	0	0	pat	VOUS-LB	Agilent 4X180K	40
dup	Arr8p11.21 (42,704,860-43,333,638)	629	6	6	0	3	mat	VOUS-LB	Agilent 8X60K	100-150
dup	Arr4q35.1 (185,009,799-185,274,661)	265	1	0	1	0	NA	VOUS-LB	Agilent 8X60K	40
del	Arr18q23 (73,928,637-76,027,409)	2000	4	4	0	0	de novo	VOUS-LP	Agilent 8X60K	100
del	Arr20p12.1 (14,700,040-15,165,480)	465	1	0	1	0	pat	VOUS-LB	Agilent 8X60K	100
del	Arr4q12 (56,422,782-56,500,620)	78	2	0	2	0	mat	VOUS-LB	Agilent 8X60K	100-150
del	Arr5q23.1 (115,578,460-115,655,138)	77	1	0	1	0	pat	VOUS-LB	Agilent 8X60K	100-150
dup	Arr9q34.3 (140,560,792-140,954,147)	390	2	0	2	2	mat	VOUS-LB	Agilent 8X60K	100
dup	Arr18p11.31p11.23 (6,942,021-8,055,875)	1000	3	1	2	1	mat	VOUS-LP	Agilent 8X60K	100-150
dup	Arr16p12.2 (21,574,908-21,739,885)	165	3	2	1	1	mat	VOUS-LB	Agilent 8X60K	100
del	Arr9p22.1 (19,296,099-19,357,682)	60	1	0	1	0	mat	VOUS-LB	Agilent 8X60K	100
dup	Arr10q26.11 (120,124,061-120,353,353)	229	1	0	1	0	pat	VOUS-LB	Agilent 4X180K	40
dup	ArrXp22.11 (22,792,543-22,906,708)	114	0	0	0	0	mat	VOUS-LB	Nimblgen 135K	1935-10-01
del	Arr10q21.1 (68,322,619-68,443,894)	121	1	0	1	1	pat	VOUS-LB	Agilent 8X60K	100
dup	Arr22q11.23 (24,122,328-24,168,881)	46	2	1	1	1	pat	VOUS-LB	Agilent 8X60K	130
dup	Arr12q24.31 (124,130,047-124,193,047)	73	2	1	1	1	mat	VOUS-LB	Agilent 44B	100
del	ArrXp22.33 (61,329-1,957,875)	1800	12	12	0	2	de novo	VOUS-LB	NA	NA
dup	Arr20q11.2 (32,769,598-32,921,937)	152	2	2	0	2	pat	VOUS-LB	Agilent 8x60K	100
del	ArrYq11.22q11.23 (24,874,301-27,328,334)	2454	8	8	0	0	de novo	VOUS-LP	Agilent 4X180K	13
ampl	Arr9q22.33 (100,860,081-100,880,177)	20	1	0	1	0	mat	VOUS-LB	Agilent 4x180K	40
del	ArrXp22.31 (6,552,712-8,115,153)	1500	4	4	0	1	pat	VOUS-LP	Agilent 8X60K	100
dup	Arr4q35.1q35.2 (186,615,058-188,039,565)	1425	9	8	1	4	NA	VOUS-LB	Agilent 8X60K	40
dup	Arr6q26 (162,748,288-163,050,403)	302	1	0	1	1	mat	VOUS-LB	Agilent 8X60K	100-150
dup	Arr7q33 (136,734,283-136,911,880)	178	0	0	0	0	mat	VOUS-LB	Agilent 8X60K	100-150
del	Arr21q21.2 (24,493,619-24,622,173)	128	0	0	0	0	pat	VOUS-LB	Agilent 8X60K	100
dup	Arr10q26.11 (120,833,193-121,086,288)	253	5	3	2	1	pat	VOUS-LB	Agilent 4X180K	40
dup	Arr4q35.2 (190,175,556-190,469,468)	294	0	0	0	0	NA	VOUS-LB	Agilent 8X60K	40
ampl: amplification, del: deletion, dup: duplication, tetr: tetrasomy, trip: triplication, *: mosaicism, mat: maternal, pat: paternal, NA: not available, P: pathogenic, VOUS: variant of uncertain significance, LB: likely benign, LP: likely pathogenic
