# Supplementary material for: Prematurity, ventricular septal defect and dysmorphisms are independent predictors of pathogenic copy number variants: a retrospective study on array-CGH results and phenotypical features of 293 children with neurodevelopmental disorders and/or multiple congenital anomalies
Source: Ital J Pediatr. 2018 Mar 9;44:34. doi: 10.1186/s13052-018-0467-z (PMC5845186; doi:10.1186/s13052-018-0467-z)
Supplement: Supplementary file 5 — Table S5. Molecular cytogenetic and phenotypic data of patients with likely pathogenic CNVs (50 patients). [del: deletion, dup: duplication, mat: maternal, pat: paternal, NA: not available, LB: likely benign, LP: likely pathogenic; ID: intellectual disability; ASD: autism spectrum disorder; ADHD: attention deficit hyperactivity disorder; NDD: neurodevelopmental disorders; CHD: congenital heart defect]. (XLS 90 kb) [file 13052_2018_467_MOESM5_ESM.xls]

## Sheet: Foglio1
Table S5 - Molecular cytogenetic and phenotypic data of patients with likely pathogenic CNVs (50 patients)
			I.									II.									III.									IV.
Patient no.	Gender	Age*	Type	Variant (ISCN, GRCh37/hg19)	Size (Kb)	Genes (number)	Genes within region (n)	Interrupted genes (n)	Desease-causing genes (n)	Parental inheritance	Significance	Type	Variant (ISCN, GRCh37/hg19)	Size (Kb)	Genes (number)	Genes within region (n)	Interrupted genes (n)	Desease-causing genes (n)	Parental inheritance	Significance	Type	Variant (ISCN, GRCh37/hg19)	Size (Kb)	Genes (number)	Genes within region (n)	Interrupted genes (n)	Desease-causing genes (n)	Parental inheritance	Significance	Type	Variant (ISCN, GRCh37/hg19)	Size (Kb)	Genes (number)	Genes within region (n)	Interrupted genes (n)	Desease-causing genes (n)	Parental inheritance	Significance	MicroArray Platform	Resolution (Kb)	Motor delay	Language delay	Language disorder	Absent speech	ID	Learning disorder	ASD	ADHD	Behavioral anomalies
2	M	5	dup	Arr4q31.23 (148,541,452-148,709,872)	168	3	1	2	0	NA	VOUS-LP																												Agilent 8X60K	130	NO	YES	YES	NO	NO	NO	YES	NO	NO
22	F	1	del	Arr2p21p16.3 (46,264,572-49,981,771)	3700	23	22	1	10	NA	VOUS-LP																												NA	41	YES	YES	NO	NO	NA	NO	NO	NO	NO
24	F	3	del	Arr12q13.3-14.1 (57,501,187-60,042,855)	2440	35	33	2	8	de novo	VOUS-LP	del	Arr7q31.33 (125,610,054-125,613,566)	65	0	0	0	0	mat	VOUS-LB																			Agilent 8X60K	100	YES	YES	NO	YES	moderate	NO	NO	NO	NO
35	M	11	del	Arr4q25q26 (113,068,250-116,681,232)	3600	12	11	1	2	pat	VOUS-LP																												Agilent 8X60K	100-200	NO	NO	NO	NO	moderate	NO	NO	NO	NO
38	M	9	del	Arr5p14.3p14.1 (21,451,717-26,594,000)	5000	4	4	0	0	de novo	VOUS-LP																												Agilent 8X60K	100-150	NO	NO	YES	NO	mild	NO	NO	NO	NO
39	F	28	del	Arr6p21.2p21.1 (39,124,448-44,120,999)	5000	76	75	1	13	de novo	VOUS-LP																												SNP 6.0	1	YES	YES	YES	NO	mild	NO	NO	NO	NO
40	F	2	del (mosaicism)	Arr6p25.3p25.1 (255,350-7,108,215)	6800	35	34	1	9	de novo	VOUS-LP																												Agilent 8X60K	100-150	YES	NO	NO	NO	NO	NO	NO	NO	NO
41	M	5	del	Arr6q26 (162,170,536-162,244,559)	74	1	0	1	1	mat	VOUS-LP																												Agilent 8X60K	100	NO	YES	NO	NO	NO	NO	YES	NO	NO
42	M	3	del	Arr7p22.1 (5,561,166-5,864,851)	304	3	3	0	2	de novo	VOUS-LP																												Agilent 8X60K	100	NO	YES	YES	NO	mild	NO	NO	NO	NO
46	M	8	del	Arr7q35 (146,236,230-146,367,408)	130	1	0	1	1	mat	VOUS-LP																												Agilent 8X60K	100	NO	YES	YES	NO	mild	NO	NO	NO	YES
47	F	29	del	Arr7q36.1q36.3 (152,261,467-158,909,738)	6800	21	20	1	7	de novo	VOUS-LP	dup	Arr21q22.3 (44,484,459-48,067,924)	3600	59	57	2	13	de novo	VOUS-LP																			Agilent 8X60K	100	YES	YES	NO	NO	moderate	NO	NO	NO	NO
51	F	6	del	Arr9q21.11q21.2 (71,035,346-79,366,454)	8300	34	32	2	5	de novo	VOUS-LP																												Agilent 8X60K	100-150	NO	YES	NO	NO	mild	NO	NO	NO	NO
53	F	5	del	Arr10p13 (13,271,604-15,562,740)	2300	18	16	2	4	de novo	VOUS-LP	del	Arr14q31.3 (86,801,516-89,787,223)	3000	9	8	1	3	de novo	VOUS-LP	del	Arr18q23 (73,928,637-76,027,409)	2000	4	4	0	0	de novo	VOUS-LP										Agilent 8X60K	100	YES	YES	YES	NO	mild	NO	NO	NO	NO
54	F	2	del	Arr10q26.3 (131,561,314-135,404,523)	3800	30	29	1	1	de novo	VOUS-LP																												Agilent 8X60K	100	YES	NO	NO	NO	NA	NO	NO	NO	NO
55	F	7m	del	Arr10q26.13q26.3 (125,035,104-135,404,523)	10350	57	57	0	4	de novo	VOUS-LP																												Agilent 8X60K	100	YES	YES	NA	NO	NA	NO	NO	NO	NO
56	M	5	del	Arr11q13.2 (66,357,622-68,475,843)	2200	50	49	1	12	de novo	VOUS-LP																												Agilent 8X60K	100-150	YES	YES	NO	NO	mild	NO	NO	NO	NO
61	F	13	del	Arr16p13.3 (2,523,464-3,165,111)	640	29	28	1	2	de novo	VOUS-LP																												Agilent 8X60K	100	NO	YES	NO	NO	mild	NO	NO	NO	NO
63	F	3	del	Arr17p12 (14,090,330-15,442,040)	1300	7	5	2	2	pat	VOUS-LP																												Cytochip 4X180K	50	NO	YES	NO	YES	NA	NO	YES	NO	NO
65	F	8	del	Arr17q21.1 (38,131,273-38,345,499)	214	9	7	2	1	de novo	VOUS-LP																												Agilent 8X60K	100-150	NO	YES	NO	NO	mild	NO	NO	NO	NO
67	M	5	del	Arr19p13.3 (64,447-721,353)	657	19	18	1	1	de novo	VOUS-LP																												CytoChip 4X180K	100	YES	NO	NO	NO	mild	NO	NO	NO	NO
73	M	9	dup	Arr15q11.2 (22,784,523-23,179,948)	395	4	4	0	1	mat	VOUS-LP	dup	Arr1p21.1 (103,540,241-104,124,994)	585	3	1	2	1	mat	VOUS-LB	del	Arr20p12.1 (14,700,040-15,165,480)	465	1	0	1	0	pat	VOUS-LB										Agilent 8X60K	100	NO	NO	NO	NO	NO	NO	NO	NO	NO
74	M	12	dup	Arr1q21.1 (146,564,753-147,786,706)	1200	9	9	0	2	NA	VOUS-LP																												Agilent 8X60K	100	NO	YES	YES	NO	NO	NO	NO	NO	NO
75	M	3	dup	Arr1q21.1 (145,632,334-145,747,269)	115	3	1	2	0	pat	VOUS-LP	dup	Arr15q13.3 (32,021,733-32,510,863)	489	2	1	1	0	pat	VOUS-LP	del	Arr4q12 (56,422,782-56,500,620)	78	2	0	2	0	mat	VOUS-LB	dup	Arr6q26 (162,748,288-163,050,403)	302	1	0	1	1	mat	VOUS-LB	Agilent 8X60K	100-150	NO	YES	NO	NO	NO	NO	YES	NO	NO
84	M	9	dup	Arr3q26.31 (172,281,099-173,198,195)	917	4	3	1	1	pat	VOUS-LP																												Agilent 8X60K	100-150	YES	YES	NO	NO	moderate	NO	NO	NO	SI
93	M	6	dup	Arr7q31.33 (125,875,286-126,199,642)	320	1	0	1	0	pat	VOUS-LP																												Agilent 8X60K	100	NO	YES	NO	NO	NO	NO	YES	NO	NO
95	M	22	dup	Arr7q36.1q36.3 (152,261,467-158,909,738)	6800	21	20	1	7	de novo	VOUS-LP	del	Arr21q22.3 (44,484,459-48,067,924)	3600	59	57	2	13	de novo	VOUS-LP																			Agilent 8X60K	100-150	YES	YES	NO	NO	mild	NO	NO	NO	NO
104	F	12	dup	Arr12q21.2q21.31 (78,314,446-78,552,025)	237	1	0	1	0	mat	VOUS-LP	tetrasomy	Arr12q21.2q21.31 (78,557,384-86,034,033)	7463	18	17	1	4	mat	VOUS-LP																			Affimetrix Cytoscan HD Array	1	NO	YES	YES	NO	NO	YES	NO	NO	YES
106	F	5	dup	Arr15q11.2 (22,784,523-23,085,096)	300	4	3	1	1	pat	VOUS-LP																												Agilent 8X60K	100	NO	YES	YES	NO	mild	NO	NO	NO	NO
108	M	16	dup	Arr15q11.2 (22,784,523-23,085,096)	300	4	3	1	1	pat	VOUS-LP																												Agilent 8X60K	100	YES	YES	NO	NO	NO	YES	NO	NO	NO
112	M	13	dup	Arr16p11.2 (29,673,954-30,198,600)	524	27	25	2	5	mat	VOUS-LP																												Agilent 8X60K	100	YES	YES	NO	NO	mild	NO	NO	NO	NO
113	M	3	dup	Arr16p11.2 (28,543,104-29,133,735)	591	16	16	0	3	NA	VOUS-LP	del	Arr7q11.21 (64,691,936-65,070,919)	379	1	1	0	0	NA	VOUS-LB																			Agilent 8X60K	130	YES	YES	NO	NO	NA	NO	YES	NO	NO
114	M	6	dup	Arr16q24.1q24.3 (85,822,182-90,111,408)	4289	56	55	1	22	NA	VOUS-LP	del	Arr2q22.1 (141,986,555-142,135,606)	149	1	0	1	0	NA	VOUS-LB																			Agilent 8X60K	40	NO	YES	YES	NO	NO	NO	NO	NO	NO
124	F	3	dup	Arr22q11.21 (20,754,422-21,440,541)	686	13	12	1	5	mat	VOUS-LP																												Agilent 8X60K	100-150	YES	YES	NO	NO	mild	NO	NO	NO	NO
127	F	7	dup	ArrXp11.2 (50,339,390-50,896,664)	557	2	1	1	2	pat	VOUS-LP																												Agilent 8X60K	100	NO	YES	NO	NO	mild	NO	NO	NO	NO
128	F	4	dup	ArrXp22.31 (7,269,569-7,806,066)	537	1	0	1	1	mat	VOUS-LP																												Agilent 8X60K	100-150	NO	NO	NO	NO	NO	NO	NO	NO	NO
137	M	7	dup	ArrXq28 (151,958,591-152,044,084)	85	2	2	0	1	mat	VOUS-LP																												CytoChip 4x180K	60	NO	YES	NO	NO	NO	NO	YES	NO	NO
138	M	10	dup	ArrXq28 (153,628,073-153,740,434)	110	11	9	2	3	mat	VOUS-LP																												Agilent 8X60K	100	NO	NO	NO	NO	NO	SI	NO	NO	NO
152	M	17	del	Arr13q34 (112,867,388-114,146,704)	1200	14	13	1	3	mat	VOUS-LP	del	Arr4q35.2 (190,627,524-190,896,864)	269	1	1	0	0	pat	VOUS-LB	dup	ArrXp22.11 (22,792,543-22,906,708)	114	0	0	0	0	mat	VOUS-LB										Nimblgen 135K	10-35	NO	YES	YES	NO	NO	NO	NO	NO	NO
154	M	5	dup	Arr16p13.2 (8,868,297-8,913,869)	45	3	1	2	2	mat	VOUS-LP																												Agilent 244A	30	YES	YES	NO	NO	moderate	NO	NO	NO	NO
156	M	6	del	Arr2p14 (64,683,510-65,789,953)	1100	8	7	1	1	de novo	VOUS-LP	del	Arr15q11.2 (22,784,523-23,179,948)	395	4	4	0	1	de novo	VOUS-LB	dup	Arr22q11.23 (24,122,328-24,168,881)	46	2	1	1	1	pat	VOUS-LB										Agilent 8X60K	130	NO	NO	YES	NO	mild	NO	NO	NO	NO
172	M	7	del	Arr7q31.1q31.33 (113,885,474-126,499,845)	12600	40	38	2	10	NA	VOUS-LP																												Agilent 8X60K	100	NO	NO	YES	NO	NO	NO	NO	NO	YES
173	M	2	del	Arr1q21.1q21.2 (146,564,753-147,786,706)	1200	9	9	0	2	pat	VOUS-LP																												Agilent 8X60K	100	YES	YES	NO	NO	NA	NO	NO	NO	NO
175	M	3	del	Arr11q21q22.3 (95,675,329-103,270,554)	7600	26	25	1	8	de novo	VOUS-LP																												Agilent 4X180K	100	NO	NO	YES	NO	NO	NO	NO	NO	NO
190	M	2	del	Arr16p11.2 (29,673,954-30,198,600)	524	27	26	1	5	de novo	VOUS-LP	tetrasomy	Arr15q26.3 (98,685,713-99,057,624)	370	1	0	1	0	pat	VOUS-LB																			Agilent 8X60K	100	NO	NO	NO	NO	NA	NO	NO	NO	NO
192	M	2	dup	Arr12q21.2q21.31 (78,314,446-78,552,025)	237	1	0	1	0	mat	VOUS-LP	tetrasomy	Arr12q21.2q21.31 (78,557,384-86,034,033)	7463	18	17	1	4	mat	VOUS-LP																			SNP 6.0	1	NO	NO	NO	NO	NO	NO	NO	NO	NO
193	M	9	dup	Arr12q21.2q21.31 (78,314,446-78,552,025)	237	1	0	1	0	mat	VOUS-LP	tetrasomy	Arr12q21.2q21.31 (78,557,384-86,034,033)	7463	18	17	1	4	mat	VOUS-LP																			Agilent 8X60K	100	NO	YES	YES	NO	NO	NO	NO	NO	YES
213	F	5	dup	Arr22q11.23 (24,312,519-24,557,125)	244	5	3	2	0	pat	VOUS-LP																												Agilent 44B	75	YES	YES	NO	NO	mild	NO	NO	NO	NO
216	F	3	del	ArrXq22.1 (101,751,021-102,097,944)	346	5	5	0	0	de novo	VOUS-LP																												Agilent 4X44K	150-250	YES	YES	NO	YES	moderate	NO	YES	NO	NO
221	M	3	del	Arr7q35 (145,893,067-146,016,067)	123	1	0	1	1	mat	VOUS-LP																												Agilent 4X180K	40	YES	YES	NO	YES	severe	NO	NO	NO	NO
222	M	5	dup	Arr2p11.23q13.2 (27,759,733-49,334,733)	21000	86	84	2	18	NA	VOUS-LP																												Agilent 244K	20	NO	YES	YES	NO	NO	NO	YES	NO	NO
* age at array analysis. del: deletion, dup: duplication, mat: maternal, pat: paternal, NA: not available, VOUS: variant of uncertain significance, LB: likely benign, LP: likely pathogenic; ID: intellectual disability; ASD: autism spectrum disorders; ADHD: attention deficit hyperactivity disorder; NDD: neurodevelopmental disorders; CHD: congenital heart defect
[truncated: 34 more columns]
