# Supplementary material for: Prematurity, ventricular septal defect and dysmorphisms are independent predictors of pathogenic copy number variants: a retrospective study on array-CGH results and phenotypical features of 293 children with neurodevelopmental disorders and/or multiple congenital anomalies
Source: Ital J Pediatr. 2018 Mar 9;44:34. doi: 10.1186/s13052-018-0467-z (PMC5845186; doi:10.1186/s13052-018-0467-z)
Supplement: Supplementary file 7 — Table S7. In silico analysis of single CNVs falling in gene-desert regions. Prediction of the influence of CNVs on topologically associating domains (TADs), discrete genomic regions characterized by a high frequency of self-interaction. The presence of noncoding, potentially regulatory elements and the possible positional effect of alterations are also considered. [lincRNA: long intergenic noncoding RNA; H3K27Ac, H3K4Me1: Histone 3 acetilation/methylation, may indicate active regulatory elements; a across TAD boundary; b within TAD]. (XLS 27 kb) [file 13052_2018_467_MOESM7_ESM.xls]

## Sheet: Foglio1
Table S7. In silico analysis of single CNVs falling in gene-desert regions
ID	Gender	CNV type	Genomic coordinates (hg19)	Size (Kb)	Parental origin	Genomic element [type]	TAD perturbation / Positional effect	Functional evidence	Possible relevance for patient's phenotype
1	m	Del	chr9:30,520,898-30,747,639	227	Paternal		No / effect on lincRNA 01242? (-100Kb)	LINC01242 expressed in Neurons/B-cells
31	f	Del	chr3:162,725,478-162,983,193	258	Maternal	LINC01192 (CT64), partial [lincRNA]	Yesa; effect on SLITRK3 (MIM#609679)? (+2Mb)	CT64 expressed in Testis. SLITRK3 suppresses neurite outgrowth: doi: 10.1038/nn.3040	SLITRK3 involvement in ID/epilepsy
37	m	Del	chr4:189,749,935-189,914,227	165	Paternal		No
45	m	Del	chr14:27,438,608-27,569,484	131	Paternal	RP11-384J4.2, partial [lincRNA]	No
50	m	Del	chr9:30,520,898-30,747,639	227	Paternal		No
68	m	Del	chr21:21,230,993-21,534,462	303	Paternal	LINC01683 [lincRNA]; low H3K27Ac/H3K4Me1 marks	Yesb / effect on NCAM2 (MIM#602040)? (+800Kb)	NCAM2 involved in neurodevelopment: doi: 10.1016/j.ejmg.2014.11.004	Brain anomalies
72	m	Del	chrX:140,353,091-140,557,617	205	Maternal	SPANXC intron, H3K27Ac/H3K4Me1 marks	No
197	m	Del	chr10:66,059,994-66,589,994	530	Maternal	ANXA2P3 [pseudogene], H3K27Ac/H3K4Me1 marks	No / effect on CTNNA3 (MIM#607667), JMJD1C (MIM #604503)? (+/-2Mb)	ID-related: doi: 10.1186/1866-1955-6-17; doi: 10.1038/gim.2015.100	ID
203	f	Del	chr10:58,421,435-58,844,796	423	Paternal		Yesa; effect on ZWINT (MIM#609177)? (-300Kb)	ZWINT involved in kinetochore formation; expressed in cardiovascular, nervous and visual systems in mice. doi: 10.1091/mbc.E11-03-0213	ZWINT expression in mice roughly reflects some of the patient's features
88	m	Dup	chr5:103,770,041-104,484,323	700	Maternal?	RAB9BP1 [lincRNA, pseudogene]	No	Deletion linked with ocular phenotype: doi: 10.1167/iovs.13-11952	Ocular phenotype
116	f	Dup	chr18:68,476,892-68,936,426	460	Paternal	H3K27Ac/H3K4Me1 marks	Yesb / effect on CBLN2 (MIM#600433)? (+2Mb)	CBLN2 involved in cerebellar synaptogenesis: doi: 10.1111/j.1460-9568.2011.07638.x	Neurological anomalies/clumsiness
121	m	Dup	chr21:16,004,337-16,137,760	133	Maternal	LOC388813 [protein coding?]; H3K27Ac/H3K4Me1 marks	Yesb / effect on SMSN1 (MIM#607978)? (-100Kb)	LOC388813 has low pituitary expression. SMSN1 involved in glioblastoma: doi: 10.1371/journal.pone.0081905
133	m	Dup	chrX:63,932,104-64,085,715	154	Maternal		Yesb / effect on ZC4H2 (MIM#300897)? (+50Kb)	ZC4H2 responsible for Wieacker-Wolff syndrome (MIM#314580, XLR)	X-linked inheritance from mother to male child
142	m	Dup	chrY:1,785,494-2,070,576	285	Paternal	no	N/A (chrY not available on ENCODE Hi-C data)
205	f	Dup	chr17:69,475,077-70,098,480	623	NA	D43770, SOX9-AS [lincRNAs]; H3K27Ac/H3K4Me1 marks	Yesb	D43770 expressed in salivary gland, (breast). SOX9-AS may affect SOX9 transcription: PMID: 12397114
215	f	Dup	chr5:120,951,188-120,991,141	39	Paternal		No
	Prediction of the influence of CNVs on topologically associating domains (TADs), discrete genomic regions characterized by a high frequency of self-interaction. The presence of noncoding, potentially regulatory elements and the possible positional effect of alterations are also considered. [lincRNA: long intergenic noncoding RNA; H3K27Ac, H3K4Me1: Histone 3 acetilation/methylation, may indicate a…
